# Supplementary material for: Genome-Wide Survey of the Potential Function of CrLBDs in Catharanthus roseus MIA Biosynthesis
Source: Genes (Basel). 2024 Aug 29;15(9):1140. doi: 10.3390/genes15091140 (PMC11431567; doi:10.3390/genes15091140)
Supplement: Supplementary file 1 [file genes-15-01140-s001.zip › Supplemental Table S1.xlsx]

## Sheet: Sheet1
Table S1 Primers used in this study
name	seq（5' ~ 3'）
CrLBD4-Q-F	TTACTTCGCCGTCCTCTA	Primers used for RT-qPCR
CrLBD4-Q-R	CCGCCTTAATATCTTACATG
CrLBD11-Q-F	AGAGTTTACAGGGCATCG
CrLBD11-Q-R	TCTTTGAGGTTCAGGGAC
CrActin1-Q-F	GGTTCAACTATGTTCCCAGGTA
CrActin1-Q-R	ATACTTCCTCTCAGGCGGAG
CrLBD4-JG45-F	TGCCTCTCCCGAATTCATGGAATCAAGTGATACT	Primers used for Y1H
CrLBD4-JG45-R	CCAAAGCTTCTCGAGTCAAGTCCAGAGAGGCTC
CrLBD11-JG45-F	TGCCTCTCCCGAATTCATGAGTTGCAATGGATGT
CrLBD11-JG45-R	CCAAAGCTTCTCGAGTTAAAAAAACAATCTCAG
Cis-element-placZi-F	AAATGATGAATTGAAAATTATTCCGGCCGCAATTATTCCGGCCGCAATTATTCCGGCCGCGCATGTGCTCTGTAT
Cis-element-placZi-R	ATACAGAGCACATGCGCGGCCGGAATAATTGCGGCCGGAATAATTGCGGCCGGAATAATTTTCAATTCATCATTT
CrLBD4-SL-F	GAGCTGTACAAGAAAATGGAATCAAGTGATACT	Primers used for subcellular localization
CrLBD4-SL-R	GGGAAATTCGAGCTCTCAAGTCCAGAGAGGCTC
CrLBD11-SL-F	GAGCTGTACAAGAAAATGAGTTGCAATGGATGT
CrLBD11-SL-R	GGGAAATTCGAGCTCTTAAAAAAACAATCTCAG
