# Supplementary material for: Genome-Wide Survey of the Potential Function of CrLBDs in Catharanthus roseus MIA Biosynthesis
Source: Genes (Basel). 2024 Aug 29;15(9):1140. doi: 10.3390/genes15091140 (PMC11431567; doi:10.3390/genes15091140)
Supplement: Supplementary file 1 [file genes-15-01140-s001.zip › Supplemental Table S2.xlsx]

## Sheet: Sheet1
Table S2 Characteristic features of LBD gene family identified in C. roseus
subfamily	Gene name	Gene ID	Chr	Start	End	Size(aa)	MW(kDa)	pI	Exon	Location	Protein sequences
Class_Ic	CrLBD1	CRO_01G002080.1	Chr1	2255215	2257726	302	34.54	5.02	2	Nucleus	MHQNNVTVARVNSTQACAACKYQRRKCPPDCILAPYFPHDRQRQFHNAHKLFGVSNITKIIRHLDQPEKDAAMRTIIFQSDVRASDPVGGCYRLVRHLQRQIDYAKAELDIVLRQLALCRAQAAQANRLNQHHQILQLQITDDNEFENYDISSCLDPIGSNELQNGNVYQHFEGEEEDQREEHHVIIQSENNNNNNNNNDVSNLQEFSDSWGMQGGSNLSCSNVHVGKEEPSPSECNDFKAALDFDLKFDYEDKIEHSDDAQLNENKSRVDQDEEGSIQYDRDHDFKDETTLLTLTKATII
Class_Ib	CrLBD2	CRO_01G002410.1	Chr1	2560218	2562616	167	18.81	5.83	1	Nucleus	MDMASSSSSSSYSNSPCAACKFLRRKCLPGCIFAPYFPPEEPTKFANVHKIFGASNVSKLLNEIQPHQREDAVNSLAYEAEARLKDPVYGCVGAISILQRQVLRLQKELDAINADLMRYVSNEFPRHQQQQQQEHGGFDQNNYEIINHHPNYYNNYNNSGDDPADQ
Class_Ib	CrLBD3	CRO_01G006870.2	Chr1	5754992	5759174	416	46.71	6.35	1	Nucleus	MSSSNSPCAACKCLRRKCTPECVFAPYFPPDQPQKFINVHKVFGASNVAKLLNDLNASQREDAVNSLAYEAEYRLRDPVYGCVGLISVLQHRLKQIQYDLYSAKTELASYIGPSAMLPILQPGFVQQQHPNNPSSSAVLPYHMQPMMGLQTGMASAHGGQLVIRDPQQQQQHQQMLEAQQMAAAAAAREQEMLRAYQQQQHQQQQALQPPVQQDLLRFNSGFDTGDASTATAYDQMPADAGMPPSLALGPYETVPYHQLQQQQPSEHSHSHPHPHAPEHSHSHPHLHLHLHSSEHSHSNPHPHPHLHASEHSHSYPHLHLQSSEHSHSDPHPHLHLHSSEHSHPDPHLQLHSEHSHSDPHLHLHGHPEPQPQPQPQPQAQPHQLQFQTQILFQHQPQQQ…
Class_Ia	CrLBD4	CRO_01G009510.1	Chr1	9172364	9174232	212	23.14	4.86	2	Nucleus	MESSDTTTITSPSSSSVSPSSSSSPPPPPPPSVVVSPCAACKILRRRCAEKCVLAPYFPPNDPIKFTTAHRVFGASNIIKFLQVVEVIDYDTQELPESQRADAVSSMVYEANARLRDPVYGCAGAICQLQKQVNELQAQLAKSQAELLNMQCQQANLMALICMEMSSDPQPQPQQQQSPTDNFINHGLIQTTNLNFFDDNHPGALWEPLWT
Class_Ic	CrLBD5	CRO_01G030270.1	Chr1	73846582	73848874	232	25.06	8.16	2	Nucleus	MNLESNKSGPETGSSQQQEEGGFSKRSGSVGNGKGISSSSRACASCKYQRRRCAPGCPLAPYFPAENPQQFTNAHKLFGVRNLAKVLKNMKPPQRDMAIKSMIYQANARANDRVGGCYRIVQELMKQIELCEAELDIVLQQLALYRAEATENEIQGFDTTSSTGIGTSNNTNITTTGCVNGENGNGDGISVDVVLNFNNSIQVSSSSGFHFNSHRHHQNASVNLEDLPVTR
Class_Ia	CrLBD6	CRO_02G004070.1	Chr2	5325642	5329607	174	19.16	8.81	2	Nucleus	MKENSSNTRKQGSASPCAACKLLRRRCAKDCVFAPYFPADEPQKFASVHKVFGASNVNKMLQELPEHQRGDAVSSMVYEANARVRDPVYGCVGAISSLQQQIDFLQTQLALAQAEVVQMRMRQFSNNSHSHSHGAQTTNSSPEHNINIASPNSSTRHNTQSHLYTMGESLWSC
Class_Id	CrLBD7	CRO_02G009730.1	Chr2	27729268	27732043	269	28.78	6.04	2	Nucleus	MAKSSLTDLFNMNESQFDHGANGDDVSKPYRKGSSSSTKRGIGGGLTEVTAERVVLNSSCPSPCGACKFLRRKCISGCIFAPYFGSDQGAAKFAAVHKVFGASNVSKLLLHIPTNRRHDAIVTISYEAQARLSDPVYGCVSTILALQQQVASLQAELEMVQTQLMNSRFAVANAFQGSQTVPQHHINVAMQPAYSNTSSSISNNNLMNIGSFVGAGGFQISGETTISNSFHHEPIHQIPSTAGVAQEEEDEEESHNIIPVSFTSQIFD
Class_IIa	CrLBD8	CRO_02G015560.1	Chr2	50299269	50300987	256	27.87	5.24	2	Nucleus	MRMSCNGCRVLRKGCSEDCSLRPCLQWIKTPESQANATVFLAKFYGRAGLVNLINAGPENLRPEIFRSLIYEACGRIINPIYGSVGLLWSGNWQRVQEAVEAVLAGSPIMQLVSCDDSAAEGHPIMPMKGSDIRHLTTTSSAAAFNHPHRVKTPRKNRFKRTSSGSTAAVHGNENEPPAKFSITGWEDKEEKEVVEDEEMKRAPSHDSFSVETVELALAQDEPAGLMVVPESPEVGLELTLAINSSSAPMDDDDV
Class_Ib	CrLBD9	CRO_03G002600.1	Chr3	2745277	2748554	183	19.86	8.23	1	Nucleus	MASSSSYNSPCAACKFLRRKCMPGCIFAPYFPPEEPQKFANVHKIFGASNVTKLLNELLPHQREDAVNSLAYEAEARVRDPVYGCVGAISFLQRQVDRLQKELDAANADLIRFACNEMPTTTHGHGGFNHQIMTRRSSMGNEGANIGGFYQTPNTSTFPYPYSSLPLNGNPNGNIHGGGGSI
Class_Ie	CrLBD10	CRO_03G021400.1	Chr3	58763723	58765199	197	22.23	8.7	2	Nucleus	MQKPNGVGAAACASCKHQRKKCTEKCILAPFFPVEKNREFQAVHKVFGVSNIAKTLKNLNHEDRKRAADSLIWEAFCWQKDPINGPYGEHKRVFEELNLYKTQYLNQLQITRGRAAMPPPLPSVLIGWNNGSSANIDHACSYGYSGNFDQHLQNIEKQWPENNNIDHLPQQQYSIAGRYNSIDAKTSESSLWEGNS
Class_IIb	CrLBD11	CRO_03G026340.1	Chr3	66882315	66884089	216	23.8	6.18	2	Nucleus	MSCNGCRILRKGCNENCILRQSLQGIESPQSQANATVFVAKFFGRAGLMSFLSSVPEPQRPALFQSLLYEACGRTVNPVNGAVGLLWTGNWHVCQAAVDTVLRGGVLRPMTEKPPPEDDTVQENNVHISRLKDLMINSSRSKRNNGLEDDEIDGGLGLNLTSSFPARMTAGGRVKRRAPSPEEESETTTSESCFEYDYQNLEKDGQEKKLLRLFF
Class_Ia	CrLBD12	CRO_04G001830.1	Chr4	1697404	1698602	179	19.74	6.27	2	Nucleus	MGGSSPCASCKLLRRRCAKDCIFAPYFPPDDPHKFAIVHKVFGASNVSKMLQELPVHQRGDAVSSLVYEANARMRDPVYGCVGAISYLQNQVSQLQMQLAVAQAEILCIQMQQEQQAETTTTATSYVTTTTTQMELPDEKSLLLSTSNSNFSNLQQYFSYASSSSVIQDPLKRESLWT
Class_Ia	CrLBD13	CRO_04G002230.1	Chr4	1989072	1991912	258	27.16	8.6	3	Nucleus	MSRERERLDEIAKKLKTELDASGGGGGGGGQIMGRRHMLGPPGSLNTITPCAACKLLRRRCAEECPFSPYFSPHEPLKFAAVHKIFGASNVSKMLMEVPEAQRADAANSLVYEANVRLRDPVYGCMGAISTLQQQVQTLQAELHAVRSEILRYKYREAAAANTLMAASTLVSSSTGPVSAVAVADQMPLAPATPTPHPPPPPPPPPPPPPPSSSVVVVVSSNNNSSNNSPATNSSLYASAAAAYSTNNPNNNIPYFE
Class_Ia	CrLBD14	CRO_04G002750.1	Chr4	2317947	2318583	182	20.29	5.35	2	Nucleus	MASSRNLMPCAACKILRRRCDENCIFLPYFPPTEPHKFAAVHRIFGASNITKLLQEIPMDDRDDAVTSMVYEATARLRDPVYGCVGLIASLQKHIFRLQSELNAALAETMALRTQLSDALTIRLTTFPPPRAFSVGSENNFSGLIDHQLVNEFNNCFTNNPFDAMLEESCQASEIVPEIPF
Class_Id	CrLBD15	CRO_04G005750.1	Chr4	4326410	4327761	230	25.63	5.17	2	Nucleus	MTGGSGGGSPCGACKFLRRKCVRGCVFAPYFAHEQGATHFAAIHKVFGASNVSKLLAHLPVTDRSEAAVTISYEAQARLQDPIYGCVSQIFALQQQVVSLQAQLACLKEQAAQCLNNNMSTTNPNEKFLSYNSSYCPNDVQSWFHSENSNTNPQFDPYYGKGSIENNNNFQYFGENNNIMMSSSSNSDQEQMMECFVERETEKEQWGLADDDEMDDLQSVAFRYIHHQH
Class_Id	CrLBD16	CRO_04G005760.1	Chr4	4348805	4350917	215	23.23	8.11	2	Nucleus	MANGSGSPCGACKFLRRKCAADCIFAPYFCSEQGPARFAAIHKVFGASNVSKMLLHVPVHDRCEAVVTIAYEAQARIKDPVYGCVAHIFALQQQVAYLQAQVVQVKAQLAQTLMDSSRDNQETGALQWPNNNMAGGIIGSSVFPTIPINYGNPISPQSSICSIESSMEVPTNGDGFSMQEMNMSPNFHQAYAKKRSSQTDLGELQALALRMMKN
Class_Ic	CrLBD17	CRO_04G026220.1	Chr4	61269574	61271230	263	29.83	5.12	3	Nucleus	MTLKGGTSQACAACKYQRRRCTPTCLLAPYFPADQPRMFQNAHRLFGVSNILKILKQLDPSQKMIAMKSIIYQANVRDKYPVYGCLGIIQQLCYQIQLAEEELQAVHSQLNFYRQNQQHQEISNSLNDSMSQLQLGMSSPSSNAAALTLFHQEEGNMGNALWNIQQQHPFNNNNNQMMMQPQSITHERIQQDQEEEDQAAQDYDEMHPFFDTIDDRQSYIDSKEAYDSSSESSLKDTTQSVEHVAENELKSAAACFSLTSVN
Class_IIa	CrLBD18	CRO_04G032570.1	Chr4	68335024	68336557	303	32.76	6.61	2	Nucleus	MRMSCNGCRVLRKGCSDNCSIKPCLQWIKSPDSQANATVFLAKFYGRAGLLNLINAGPEHLRPAIFRSLLYEACGRIVNPIYGSVGLLWSGSWQLCQDAVEAVLKGAPITQIASEAAETQNGPPLKGYDIRHVNKNESAAVSNDLRRVRTRCRFKRSAATATAAKAKGKACRVSVESVDQDEEANRSTSHESSLSHQSEPAGRNVEGESRDVESLACAETALENHEVAERDQKEEQVDDGEIELELTLGLEPLSRAHAVKPKGIRRNSRDVDSAAAAGGGFCTMELALDYLSRVNDKSVLTA
Class_IIb	CrLBD19	CRO_04G034560.2	Chr4	69936508	69938494	239	25.86	8.13	2	Nucleus	MSCNGCRVLRKGCSENCILRPCLQWIETPESQGYATVFVAKFFGRAGLMSFISAVPDNQRPALFQSLLFEAAGRTVNPVNGAVGLLWTGNWHVCQAAVETVLRGGTLRPIQEFLVGSGGGSAEIDEASECTTTTDMFKFNGQDHPLPSGRSSNNKVQKRRRLPDFSSSQGGGGGKVMQLADLDLSLTPGFQSKLNDVVSNPFYVKRRIGSPSLNSEESVTTTCFESDQLQPRLLNLFN
Class_Ia	CrLBD20	CRO_05G004070.1	Chr5	3854171	3855211	211	22.84	5.51	2	Nucleus	MKEMMKGRKLEVASPCAACKLLRRRCAKDCVFAPHFPADDPQKFASVHKVFGASNVSKMLQELGEDQRSDAVSAMVYEANARVRDPVYGCVAAISSLQQQVDILQTQLAFAQAEVVQMRMRGGSSASTPAPIPAPDFSHNNSNSDYYYSSTTINTAGAGSGSGSASASFENASNQFEIEMDSSSSRFPFTQMDCMMIIDHHIESESLWSC
Class_Ic	CrLBD21	CRO_05G011230.1	Chr5	19079751	19080822	154	17.32	7.58	2	Nucleus	MTSTRCAGCKYLRRRCPSNCILSPYFPPNDPERFAYVHRIYGASNVTKMLQQVPVNQRALTADTLYYEAYCRIKDPVYGCVGIITQLHQQIHNAQSELAKIETEIAIVNNNGHIRDQSKCEQASITPAAFETNSLQGNVLPFSEFDPLMSQLY
Class_Id	CrLBD22	CRO_05G028200.1	Chr5	65595042	65597348	244	27.77	4.7	2	Nucleus	MTGIGSSSSSSCGACKFLRRRCASECIFAPYFSYEQAAVHFAAVHKVFGASNVSKLLLHLPLQWRSEAAVTISYEAQARIRDPIYGCVAQIFALQQQVATLKEEIETFGNQMGNLITFEHFPYEMRETFDQVGDDYDYLAFCRNNSIIDHNINQESFENDIDDQQINLLVFPQSTADNNYDQNLMMMSTTDQQINPPLMNERKEEDTTNIHHSNSNILETIFQQLGKTGYLQNLWTQTNLDFI
Class_Ib	CrLBD23	CRO_05G029750.1	Chr5	67299428	67300887	195	21.88	7.56	1	Nucleus	MKSSQEPRSSSSCAACKFLKRKCILNCQFAPYFRSDEPKKFAKVHKVFGASNVSKILNEVPEEQREDTVNSLVYEAEVRLKDPVYGCIGAIASLQKKMFELQHDLLLARARLAYCVTTTAKLPAAVSSCNNNNYYNSQFYFDDHHQPPPYGEIPPPSSAVGLEQQQQQSSFEQNSMINTSQNGFLYDFGQLPFL
Class_Ia	CrLBD24	CRO_05G029940.1	Chr5	67451352	67452272	194	21.33	6.1	2	Nucleus	MGSSSSGSGHSPCASCKLLRRRCAKDCIFAPYFPSDDPHKFAIVHKIFGASNISKMLQELGVDERADAVSSLVYEANARVRDPVYGCVGTISYLQNQVSQLQMQLAMAQAEIFCLQMQQKQQDHQSSSIANSTPHVDLIEAADDHSFLQNNFPYYNHYLNFASNSSTTSSSSNNVIIHDSLKRESLFGHDMVS
Class_Ia	CrLBD25	CRO_05G030340.1	Chr5	67729827	67732425	240	26.28	8.96	3	Nucleus	MSRERERFEEEIGKKIKRESDALSHMGSSIRRSHDLLGGAPMAASQSLQLNTITPCAACKLLRRRCAQECPFSPYFSPLEPHKFASVHKVFGASNVSKMLMEVPEKQRADAANSLVYEANVRLRDPVYGCMGAISSLQQQIQSLQAQLNAVKAEIFKYKYYRPHEETNIIINDMVPSTTLISSGAVSIAAPPPPPPPPPPLPPPLLRRATSSSSNSMYSPPSTSTDFSTISNENVSYFG
Class_Ib	CrLBD26	CRO_06G005590.2	Chr6	4923806	4927966	335	37.28	6.72	1	Nucleus	MSSSNSPCAACKCLRRKCTQECVFAPYFPPDQPQKFINVHKVFGASNVAKLLNDLNASQREDAVNSLAYEAEYRLRDPVYGCVGLISILQHKLKQIQYDLYSAKKELASYIGPSAMLPILQPAGFMQQQQQQQNPNNNPSSSTLLPYNMQPMMGNLQTGMATSAHGGQLVIRDPQQQQHQQMLEAQQMAAAAAAAREQEMLRAYEQHQQQPPVQQDLLRFNSGFDTGGGASTATAYDQMPADHAGMPPSLALGPYESVPYHQLQQQQQQQPSEHSHSHPHLHLHSHIQPQLQPQSSPHQLQFQTQILFQQQPQQLLQQPQRAKSEEGRNVGPSC
Class_Ib	CrLBD27	CRO_06G009500.2	Chr6	17074561	17077702	222	24.16	8.55	1	Nucleus	MASSSNSPCAACKFLRRKCQPECVFAPYFPPDQPQKFANVHKVFGASNVTKLLNDLQPHQREDAVNSLAYEADMRLRDPVYGCVGVISLLQHQLRQLQMDLTCAKSELSKYQNLGLNGLSGPGNIFAAAAANHHHQNLGFNFIGSSGGGGGGRDQYYHHHHNFFPRDQQQVIRSFDGGNSNNYDASSLLAMNVSASIGQLSQFQHPRAAGGEGRRTTIEPS
Class_Ia	CrLBD28	CRO_06G018280.1	Chr6	46003384	46006222	217	23.28	5.24	2	Nucleus	MELCSDKSTTTTGGTATMAVAAGSPTRSPSSSTVSSPGTSPTRGPSSPTAVILSPCAACKILRRRCVEKCVLAPYFPPTDPLKFTIAHKVFGASNIIKMLQELSEDQRADAVNSMVYEANARIRDPVYGCAGAICQLQKQISDLQAELAKAKAEILNIQCQNENLVSLICMGMSSHQHNNQEEEVMISEENNPICENTSMFLDDANLYAAWGPLWT
Class_Ia	CrLBD29	CRO_06G018290.1	Chr6	46102872	46105145	177	19.49	6.88	2	Nucleus	MAAASPYKSSSNLFSNSSSNSHPPSLIMNGPCAACKMLRRRCAEKCVLAPYFPRNEPLKFVIAHKVFGASNIIKMLQELPEEQRADAVNSMVYEANARIQDPVYGCTGVICLLQKQITDLQAEVAKSKAEIFNIQCQNDNLVSVIANMGLSQQYQDLISDQMHPPLNNTTSWVLHD
Class_Id	CrLBD30	CRO_06G030780.1	Chr6	66356174	66359551	279	28	7.13	2	Nucleus	MSTSGNPSSSGAGSGGGGGGGGGSSGGSSSGGGGGGGGPCGACKFLRRKCVAGCIFAPYFDSEQGAAHFAAVHKVFGASNVSKMLLHIPIHKRLDAVVTICYEAQARLRDPVYGCVAHIFALQQQVVNLQAELSYLQAHLATLELPTPPPQGQQQQLMLPPALSIADLPTATSSVPATYDLSSLFDPMVHTSWTAMQQQQQRQMDLSRQFGGGGGAGTAATRVTGGGGEASSSGGGNGGGGSSGDLQELARELLHRHGSSSTVPCTESSPLPPPPHSK
Class_Id	CrLBD31	CRO_06G030790.1	Chr6	66372608	66375883	236	25.44	6.04	2	Nucleus	MMNNIGVGVGVGVGVGGPCGACKFLRRKCVKGCIFAPYFDPAEQGTFHFAAVHKVFGASNASKLLLRVPPHKRLDAVVTLCYEALSRVRDPVYGCVSHIFALQQQVANLQAELALVQARLSTLQRLPLVTLPPAAAAPAPAMMNLYDQCCTSELGCSIISNQSMHLELPYNNNLQYSSDQQTTTSSMEMTSFCNSSSLVHEEEEEIDDDGDLLHTLARGFPSLKTTTFMPSPSSH
Class_IIb	CrLBD32	CRO_07G007810.1	Chr7	7051865	7053342	211	22.55	5.72	2	Nucleus	MSCNGCRVLRRGCSEKCALRPCLEWIDTPQGQGNATLFVSKFFGRSDLMAFITAVPDTKKPALFQSLLYEACGRTVNPVNGAVGLLSTGNWHLCQAAVETVLAGGTLRPVFGVGVASIDIDESSESFRTDSPRVQQKYAKSKPSLILYGSNNEMVMDHQSDYNSSDLYLSPISFGSSEEVSEVSGSWGSGGYDGIKGVGGKEPKLLNLFV
Class_Ie	CrLBD33	CRO_08G011590.1	Chr8	15272466	15273667	288	32.48	8.07	2	Nucleus	MESNYNCYCFFYINIRDCIRTPLFLHHSSELPDPNSEAKITNRIIMATPWENVEENNNDGESNRPACAACKHQRKKCKKGCPFSSHFPANKHREFAAVHHVFGLSNVSKMITGVDSEKQGKLVKSLIWEAMIWMNNEHKEHGPLGVYELLQHHSNRLEEENKRLKEQLQQLIVQQSQQIVPSSPAAGILQSCNSTVNNNYPLLRFNQRAAAQQPHQGLFLRPDHQQIMGDHSRIFPAWVPPPPPPPPGQEALICDVNMMPSNSSSSSSAAAADLKTLEGRSFQFGRY
Class_IIa	CrLBD34	CRO_08G031040.1	Chr8	57172582	57174037	247	26.63	8.55	2	Nucleus	MRMSCNGCRVLRKGCNEKCNLKTCLQWIKSPESQANATVFLAKFYGRAGLLNLLNAGPQHLRPAIFRSLLYEACGRIVNPIYGSAGLLWSGNWHLCQAAVEGVLNGSPITQISADSDACTVSPPLKACDIRHVSKDENSSASAARDLHKVTKTRGKFKRTVAKPKVRAESPDVDDAARVMWSWSHKDEVIGSPSRNSGVSQHVEPENPVGDDDSGSVETVEESVVKAANKKGADRSDVELELSLGL
