# Supplementary material for: Genome-Wide Survey of the Potential Function of CrLBDs in Catharanthus roseus MIA Biosynthesis
Source: Genes (Basel). 2024 Aug 29;15(9):1140. doi: 10.3390/genes15091140 (PMC11431567; doi:10.3390/genes15091140)
Supplement: Supplementary file 1 [file genes-15-01140-s001.zip › Supplemental Table S3.xlsx]

## Sheet: Sheet1
Table S3 Conserved motifs of the LBD proteins in C. roseus
Motif	Width	Best possible match
MEME-1	29	CAACKFLRRKCAEGCIFAPYFPPDEPQKF
MEME-2	29	QRADAVNSLVYEANARJRDPVYGCVGLIS
MEME-3	21	AAVHKVFGASNVSKMLQELPE
MEME-4	21	LQQQVAQLQAZLAAAKAELAQ
MEME-5	21	QANATVFLAKFYGRAGLMNLI
MEME-6	21	SGNWHLCQAAVETVLRGGPJR
MEME-7	11	SEHSHSHPHLH
MEME-8	18	ALGPQEMIRDPQQQQQQQ
MEME-9	13	EASSSGGGGGGGG
MEME-10	6	PPPPPP
