# Supplementary material for: Genome-Wide Survey of the Potential Function of CrLBDs in Catharanthus roseus MIA Biosynthesis
Source: Genes (Basel). 2024 Aug 29;15(9):1140. doi: 10.3390/genes15091140 (PMC11431567; doi:10.3390/genes15091140)
Supplement: Supplementary file 1 [file genes-15-01140-s001.zip › Supplemental Table S4.xlsx]

## Sheet: C. roseus- A. thaliana
Table S3 One-to-one orthologous relationships between C. roseus and A. thaliana
CrLBD Gene name	CrLBD Gene ID	AtLBD Gene ID
CrLBD1	CRO_01G002080.1	AT2G19510.1
CrLBD1	CRO_01G002080.1	AT3G13850.1
CrLBD2	CRO_01G002410.1	AT3G27650.1
CrLBD3	CRO_01G006870.2	AT2G23660.2
CrLBD3	CRO_01G006870.2	AT3G50510.2
CrLBD3	CRO_01G006870.2	AT5G66870.1
CrLBD4	CRO_01G009510.1	AT1G07900.1
CrLBD4	CRO_01G009510.1	AT2G28500.1
CrLBD8	CRO_02G015560.1	AT1G68510.1
CrLBD9	CRO_03G002600.1	AT5G63090.1
CrLBD12	CRO_04G001830.1	AT2G30130.1
CrLBD13	CRO_04G002230.1	AT2G30340.2
CrLBD13	CRO_04G002230.1	AT2G40470.1
CrLBD15	CRO_04G005750.1	AT2G31310.1
CrLBD17	CRO_04G026220.1	AT3G47870.1
CrLBD18	CRO_04G032570.1	AT1G67100.1
CrLBD18	CRO_04G032570.1	AT3G02550.1
CrLBD19	CRO_04G034560.2	AT3G49940.1
CrLBD19	CRO_04G034560.2	AT4G37540.1
CrLBD20	CRO_05G004070.1	AT1G16530.1
CrLBD22	CRO_05G028200.1	AT5G06080.1
CrLBD23	CRO_05G029750.1	AT3G11090.1
CrLBD25	CRO_05G030340.1	AT2G40470.1
CrLBD27	CRO_06G009500.2	AT1G65620.2
CrLBD30	CRO_06G030780.1	AT2G45410.1
CrLBD32	CRO_07G007810.1	AT3G49940.1
CrLBD32	CRO_07G007810.1	AT4G37540.1
CrLBD32	CRO_07G007810.1	AT5G67420.2
CrLBD34	CRO_08G031040.1	AT1G68510.1
CrLBD34	CRO_08G031040.1	AT1G67100.1

## Sheet: C. roseus- C. acuminata
Table S3 One-to-one orthologous relationships between C. roseus and C. acuminata
CrLBD Gene name	CrLBD Gene ID	CaLBD Gene ID
CrLBD1	CRO_01G002080.1	CacGene13376.t1
CrLBD1	CRO_01G002080.1	CacGene17990.t1
CrLBD2	CRO_01G002410.1	CacGene21440.t1
CrLBD2	CRO_01G002410.1	CacGene10077.t1
CrLBD2	CRO_01G002410.1	CacGene12387.t1
CrLBD2	CRO_01G002410.1	CacGene05635.t1
CrLBD3	CRO_01G006870.2	CacGene26390.t1
CrLBD4	CRO_01G009510.1	CacGene18852.t1
CrLBD4	CRO_01G009510.1	CacGene11168.t1
CrLBD4	CRO_01G009510.1	CacGene04626.t1
CrLBD5	CRO_01G030270.1	CacGene13376.t1
CrLBD5	CRO_01G030270.1	CacGene17990.t1
CrLBD8	CRO_02G015560.1	CacGene16171.t1
CrLBD8	CRO_02G015560.1	CacGene17137.t1
CrLBD8	CRO_02G015560.1	CacGene06030.t1
CrLBD9	CRO_03G002600.1	CacGene21440.t1
CrLBD9	CRO_03G002600.1	CacGene05635.t1
CrLBD10	CRO_03G021400.1	CacGene23481.t1
CrLBD11	CRO_03G026340.1	CacGene22466.t1
CrLBD11	CRO_03G026340.1	CacGene04153.t1
CrLBD11	CRO_03G026340.1	CacGene10352.t1
CrLBD11	CRO_03G026340.1	CacGene21405.t1
CrLBD11	CRO_03G026340.1	CacGene01324.t1
CrLBD12	CRO_04G001830.1	CacGene06480.t1
CrLBD12	CRO_04G001830.1	CacGene19995.t1
CrLBD12	CRO_04G001830.1	CacGene24654.t1
CrLBD13	CRO_04G002230.1	CacGene00014.t1
CrLBD13	CRO_04G002230.1	CacGene24629.t1
CrLBD13	CRO_04G002230.1	CacGene15139.t1
CrLBD14	CRO_04G002750.1	CacGene07424.t1
CrLBD15	CRO_04G005750.1	CacGene07643.t1
CrLBD15	CRO_04G005750.1	CacGene03312.t1
CrLBD17	CRO_04G026220.1	CacGene14903.t2
CrLBD17	CRO_04G026220.1	CacGene05527.t1
CrLBD18	CRO_04G032570.1	CacGene16171.t1
CrLBD18	CRO_04G032570.1	CacGene17137.t1
CrLBD18	CRO_04G032570.1	CacGene02517.t1
CrLBD18	CRO_04G032570.1	CacGene06030.t1
CrLBD19	CRO_04G034560.2	CacGene10352.t1
CrLBD19	CRO_04G034560.2	CacGene21405.t1
CrLBD19	CRO_04G034560.2	CacGene01324.t1
CrLBD20	CRO_05G004070.1	CacGene17364.t1
CrLBD20	CRO_05G004070.1	CacGene09273.t1
CrLBD22	CRO_05G028200.1	CacGene24975.t1
CrLBD23	CRO_05G029750.1	CacGene06492.t1
CrLBD23	CRO_05G029750.1	CacGene19981.t1
CrLBD24	CRO_05G029940.1	CacGene06480.t1
CrLBD24	CRO_05G029940.1	CacGene19995.t1
CrLBD24	CRO_05G029940.1	CacGene24654.t1
CrLBD25	CRO_05G030340.1	CacGene00014.t1
CrLBD25	CRO_05G030340.1	CacGene24629.t1
CrLBD25	CRO_05G030340.1	CacGene15139.t1
CrLBD27	CRO_06G009500.2	CacGene06517.t1
CrLBD28	CRO_06G018280.1	CacGene06347.t1
CrLBD28	CRO_06G018280.1	CacGene18852.t1
CrLBD30	CRO_06G030780.1	CacGene02037.t1
CrLBD30	CRO_06G030780.1	CacGene06654.t1
CrLBD32	CRO_07G007810.1	CacGene22466.t1
CrLBD32	CRO_07G007810.1	CacGene04153.t1
CrLBD32	CRO_07G007810.1	CacGene10352.t1
CrLBD32	CRO_07G007810.1	CacGene21405.t1
CrLBD32	CRO_07G007810.1	CacGene01324.t1
CrLBD34	CRO_08G031040.1	CacGene16171.t1
CrLBD34	CRO_08G031040.1	CacGene17137.t1
CrLBD34	CRO_08G031040.1	CacGene02517.t1
CrLBD34	CRO_08G031040.1	CacGene05775.t1
CrLBD34	CRO_08G031040.1	CacGene06030.t1

## Sheet: C. roseus- O. pumila
Table S3 One-to-one orthologous relationships between C. roseus and O. pumila
CrLBD Gene name	CrLBD Gene ID	OpLBD Gene ID
CrLBD1	CRO_01G002080.1	Opuchr04_g0002460-1.1
CrLBD1	CRO_01G002080.1	Opuchr06_g0009140-1.1
CrLBD1	CRO_01G002080.1	Opuchr08_g0002990-1.1
CrLBD2	CRO_01G002410.1	Opuchr07_g0002240-1.1
CrLBD3	CRO_01G006870.2	Opuchr07_g0007470-1.1
CrLBD4	CRO_01G009510.1	Opuchr01_g0007800-1.1
CrLBD5	CRO_01G030270.1	Opuchr04_g0002460-1.1
CrLBD5	CRO_01G030270.1	Opuchr08_g0002990-1.1
CrLBD6	CRO_02G004070.1	Opuchr01_g0012640-1.1
CrLBD7	CRO_02G009730.1	Opuchr02_g0060810-1.1
CrLBD8	CRO_02G015560.1	Opuchr04_g0009240-1.1
CrLBD8	CRO_02G015560.1	Opuchr07_g0083870-1.1
CrLBD8	CRO_02G015560.1	Opuchr11_g0000300-1.1
CrLBD9	CRO_03G002600.1	Opuchr04_g0015620-1.1
CrLBD10	CRO_03G021400.1	Opuchr05_g0002320-1.1
CrLBD10	CRO_03G021400.1	Opuchr09_g0015770-1.1
CrLBD11	CRO_03G026340.1	Opuchr02_g0072660-1.1
CrLBD11	CRO_03G026340.1	Opuchr07_g0009160-1.1
CrLBD11	CRO_03G026340.1	Opuchr10_g0008190-1.1
CrLBD12	CRO_04G001830.1	Opuchr01_g0002380-1.1
CrLBD12	CRO_04G001830.1	Opuchr09_g0008510-1.1
CrLBD13	CRO_04G002230.1	Opuchr01_g0001700-1.1
CrLBD13	CRO_04G002230.1	Opuchr09_g0007990-1.1
CrLBD15	CRO_04G005750.1	Opuchr01_g0071130-1.1
CrLBD17	CRO_04G026220.1	Opuchr04_g0057290-1.1
CrLBD18	CRO_04G032570.1	Opuchr04_g0009240-1.1
CrLBD18	CRO_04G032570.1	Opuchr07_g0083870-1.1
CrLBD18	CRO_04G032570.1	Opuchr11_g0000300-1.1
CrLBD19	CRO_04G034560.2	Opuchr02_g0072660-1.1
CrLBD19	CRO_04G034560.2	Opuchr07_g0009160-1.1
CrLBD19	CRO_04G034560.2	Opuchr10_g0008190-1.1
CrLBD20	CRO_05G004070.1	Opuchr05_g0067960-1.1
CrLBD21	CRO_05G011230.1	Opuchr01_g0016700-1.1
CrLBD22	CRO_05G028200.1	Opuchr09_g0107470-1.1
CrLBD23	CRO_05G029750.1	Opuchr09_g0008860-1.1
CrLBD24	CRO_05G029940.1	Opuchr01_g0002380-1.1
CrLBD24	CRO_05G029940.1	Opuchr09_g0008510-1.1
CrLBD25	CRO_05G030340.1	Opuchr01_g0001700-1.1
CrLBD25	CRO_05G030340.1	Opuchr09_g0007990-1.1
CrLBD27	CRO_06G009500.2	Opuchr09_g0098140-1.1
CrLBD28	CRO_06G018280.1	Opuchr09_g0100260-1.1
CrLBD30	CRO_06G030780.1	Opuchr02_g0004410-1.1
CrLBD32	CRO_07G007810.1	Opuchr02_g0072660-1.1
CrLBD32	CRO_07G007810.1	Opuchr07_g0009160-1.1
CrLBD32	CRO_07G007810.1	Opuchr10_g0008190-1.1
CrLBD33	CRO_08G011590.1	Opuchr05_g0002320-1.1
CrLBD33	CRO_08G011590.1	Opuchr09_g0015770-1.1
CrLBD34	CRO_08G031040.1	Opuchr04_g0009240-1.1
CrLBD34	CRO_08G031040.1	Opuchr07_g0083870-1.1
CrLBD34	CRO_08G031040.1	Opuchr11_g0000300-1.1
