# Supplementary material for: Genome-Wide Survey of the Potential Function of CrLBDs in Catharanthus roseus MIA Biosynthesis
Source: Genes (Basel). 2024 Aug 29;15(9):1140. doi: 10.3390/genes15091140 (PMC11431567; doi:10.3390/genes15091140)
Supplement: Supplementary file 1 [file genes-15-01140-s001.zip › Supplemental Table S5.xlsx]

## Sheet: Sheet1
Table S5 Expression matrix of CrLBD and MIA biosynthetic genes in SRP005953
geneID	root(CRA_AP)	stem(CRA_AO)	immature_leaf(CRA_AN)	mature_leaf(CRA_AM)	Flowers(CRA_AA)	sterl_seedlings_MJ_ctrl(CRA_AE)	sterl_seedlings_MJ_5d(CRA_AG)	sterl_seedlings_MJ_12d(CRA_AF)	susp_cult_MJ_0h(CRA_AL)	susp_cult_MJ_6h(CRA_AI)	susp_cult_MJ_12h(CRA_AJ)	susp_cult_MJ_24h(CRA_AK)	wt_hairy_root_MJ_0h(CRA_AT)	wt_hairy_root_MJ_24h(CRA_AU)	TDCi_hairy_roots_MJ_0h(CRA_AV)	TDCi_hairy_roots_MJ_24h(CRA_AW)
CRO_01G002080	0.223	0	0.192	0	2.627	0	0.178	0	0.183	0.858	0.471	0.147	0.071	0.372	0	0.125
CRO_01G002410	12.558	16.098	0.536	0	0	0	0.184	1.389	4.457	6.653	4.383	2.968	0.22	0	0	0
CRO_01G006870	1.655	3.542	2.554	0.128	0	9.017	4.851	7.11	1.387	6.952	4.228	1.233	9.327	14.889	9.283	11.641
CRO_01G009510	5.874	25.83	6.892	3.09	0	5.582	8.6	16.933	0.399	0	0.768	2.64	9.962	35.414	9.571	46.329
CRO_01G030270	0	0	0	0	0	0	0	0	16.557	5.309	7.175	20.041	0	0	0	0
CRO_02G004070	14.886	31.565	0.803	0.518	0	0	0.51	1.541	0	0	0	0	6.201	7.773	5.255	6.863
CRO_02G009730	0	0	0.182	0.374	0	0	0.28	0	0.289	0	0.086	0.116	0	0	0	0
CRO_02G015560	0.05	0.734	0.103	0	0	17.262	6.534	20.223	0	0	1.218	0.198	1.815	7.101	32.796	4.976
CRO_03G002600	8.782	3.638	1.024	0.117	0	0.95	1.053	1.789	0.136	0.476	0.08	0.163	0.315	0.083	0.569	0
CRO_03G021400	0	0	0	0	0	0	0	0	0	0	0	0	0	0	0	0
CRO_03G026340	43.158	124.932	20.018	33.265	18.205	52.396	20.194	18.407	10.594	4.954	3.432	3.684	24.371	2.921	78.069	7.97
CRO_04G001830	0.798	2.346	0	0	0	1.838	4.582	4.23	0.919	2.764	3.501	1.897	13.274	5.591	26.56	10.373
CRO_04G002230	1.495	17.208	0.773	0.092	4.597	6.74	4.615	9.087	27.608	9.758	12.3	29.021	15.292	10.023	23.587	18.112
CRO_04G002750	0	0	0	0	0	0	0	0	0	0	0	0	0	0	0	0
CRO_04G005750	0	4.25	0	0.082	0	0	0.369	1.393	36.918	0	2.03	3.206	6.633	0.579	7.006	1.074
CRO_04G005760	0.107	3.134	0.331	0	0	2.456	0.765	2.568	12.368	0	2.183	0.845	3.261	0.854	3.924	4.409
CRO_04G026220	0	0	0	0	0	0	0	0	0	0	0	0	0	0	0	0
CRO_04G032570	31.109	68.704	10.9	5.565	10.544	35.5	27.674	45.279	90.731	50.503	45.712	61.64	264.34	143.81	658.273	73.602
CRO_04G034560	85.225	147.821	93.316	113.076	23.782	54.242	31.12	47.912	209.074	41.854	56.746	206.993	70.178	47.963	114.141	147.019
CRO_05G004070	2.722	6.672	0	0.107	0	8.711	0.241	7.289	22.777	1.746	4.867	41.045	5.784	5.451	2.32	2.426
CRO_05G011230	0.153	0	0	0	0	0	0	0	0	0	0.299	0	0	0	0.236	0.259
CRO_05G028200	0	8.991	0.063	0	0	0	0.293	0.589	0	0	0	0	0	0.122	0	0.31
CRO_05G029750	15.203	6.429	10.302	3.993	6.87	2.239	1.24	5.151	0.88	2.244	1.137	0.77	1.486	3.307	1.565	0.902
CRO_05G029940	0	0	0	0	0	6.237	7.486	7.829	0.743	0	0.264	0	38.138	9.757	54.266	33.216
CRO_05G030340	1.776	2.549	0.134	0	0	0.998	0.207	0.627	0	0	0	0.057	0.746	0	1.263	0.146
CRO_06G005590	0.055	0.802	0.226	0	1.929	0.629	1.436	1.315	0.674	0	0.452	0.504	6.73	4.643	7.533	3.731
CRO_06G009500	3.089	0	6.296	1.393	0	3.236	9.112	3.61	0.848	0	0.137	0.309	0.537	0.094	0.503	0
CRO_06G018280	0.746	3.66	0.386	0	0	0	0.298	0.6	0.922	4.31	0.243	0.247	5.116	0.249	1.909	0.105
CRO_06G018290	0.134	0	0	0	0	0	0.639	0	0.22	0	0.261	2.823	0	0	0.205	0
CRO_06G030780	3.602	3.954	1.502	0.61	0	8.673	49.499	4.406	0.354	0	0.105	0.142	5.45	2.799	9.734	5.993
CRO_06G030790	0.143	2.105	0	0	0	1.649	0.685	0.69	6.479	1.653	2.652	0.473	0.958	0	1.318	0.121
CRO_07G007810	27.833	10.752	6.213	11.104	0	38.507	15.832	49.845	1.719	1.206	1.07	0.276	6.692	8.157	22.355	43.124
CRO_08G011590	0	0	0	0	0	0	0	0	0	0	0	0	0	0	0.126	0
CRO_08G031040	27.21	30.131	7.5	4.393	0	16.947	16.177	14.941	53.531	24.872	25.62	51.972	73.245	27.457	415.815	13.395
CRO_06G008460	21.202	8.073	67.264	27.575	9.706	22.137	66.786	54.414	0.113	0	0.167	0.181	2.69	19.582	21.53	77.696
CRO_03G019430	91.404	305.38	227.049	172.198	35.502	166.149	1643.57	781.409	6.536	110.669	112.397	51.298	592.745	3287.72	523.814	2483.52
CRO_03G018360	197.516	114.833	93.164	77.611	52.482	63.939	322.576	219.771	8.445	11.178	20.11	31.793	211.234	1196.37	267.767	1386.12
CRO_03G030600	16.416	0	103.18	65.961	89.515	6.863	5.583	7.896	1.471	1.29	23.966	12.342	0	0.075	0	0.063
CRO_03G031560	317.215	18.982	44.064	46.507	12.01	50.872	238.176	175.845	0.391	0	0.894	1.48	204.433	1052.56	223.925	1104.97
CRO_03G003560	68.253	89.928	94.224	56.856	8.276	179.325	581.22	1147.45	23.359	34.123	34.045	37.64	401.154	1701.76	796.368	1867.25
CRO_03G030590	3.737	0	13.909	10.709	433.754	0	1.555	10.377	9.762	19.231	180.146	90.027	0	0.081	0	0.343
CRO_01G008130	19.806	18.84	3.772	3.585	30.2	7.569	10.587	7.442	7.138	36.415	35.084	9.068	7.665	2.368	7.358	2.496
CRO_05G022310	251.216	120.153	118.925	207.708	348.885	74.58	205.526	88.329	101.321	236.311	185.372	97.536	264.739	159.058	226.831	129.325
CRO_03G003150	56.258	0	220.167	163.731	27.908	72.745	274.25	147.562	0.093	0	0.11	0	0	0	0	0
CRO_01G006750	685.863	79.51	178.653	166.288	12.495	170.988	1163.73	543.546	5.003	5.713	11.753	15.683	833.637	5965.05	1149.52	6120.54
CRO_05G028780	0.651	10.056	1.617	1.292	6.908	3.751	7.17	10.517	0	0.376	0.603	0.043	19.119	7.107	14.538	6.708
CRO_06G024560	226.695	250.554	60.602	71.368	218.201	287.471	1091.09	518.835	158.116	1416.9	744.602	465.599	719.076	5842.9	587.683	3458.93
CRO_03G032340	126.405	474.137	298.386	102.328	21.818	140.4	695.905	604.355	0.444	48.095	61.275	21.598	1444.83	3405.82	83.072	159.485
CRO_07G007680	463.59	36.643	74.941	76.836	0	70.015	583.998	192.172	3.701	0	2.43	21.432	468.752	3261.31	583.023	2857.01
CRO_03G032330	86.207	171.841	135.771	99.245	79.762	96.677	525.028	340.779	41.292	60.952	103.805	176.564	228.568	937.845	324.353	1245.67
CRO_06G013360	25.568	0.881	227.398	286.775	4.235	56.572	111.275	142.019	39.233	14.982	8.781	4.456	0.267	1.239	0.031	1.146
CRO_02G001090	11.505	1.733	85.395	64.957	11.108	23.526	18.107	53.381	0	0	0.115	0	1.277	19.109	1.446	38.528
CRO_05G015990	298.196	12.995	1174.8	933.363	56.444	180.624	444.884	156.231	73.765	32.916	29.471	33.471	2.726	5.366	1.749	2.984
CRO_03G004950	624.336	136.813	177.989	182.897	18.645	203.076	1150.17	678.287	12.772	26.53	44.34	46.663	740.721	5779.08	918.498	5367.08
CRO_03G030620	52.631	1.519	252.92	114.289	51.141	46.418	183.453	58.015	9.438	3.579	5.995	17.534	11.954	53.994	8.4	108.944
CRO_04G013510	124.648	418.689	340.304	211.787	110.473	239.364	1022.06	776.353	51.173	138.897	192.743	154.956	775.22	3992.94	1106.61	5163.93
