# Supplementary material for: Genome-Wide Survey of the Potential Function of CrLBDs in Catharanthus roseus MIA Biosynthesis
Source: Genes (Basel). 2024 Aug 29;15(9):1140. doi: 10.3390/genes15091140 (PMC11431567; doi:10.3390/genes15091140)
Supplement: Supplementary file 1 [file genes-15-01140-s001.zip › Supplemental Table S6.xlsx]

## Sheet: Sheet1
Table S6 Expression matrix of CrLBD and MIA biosynthetic genes in PRJNA358259
gene ID	CK_1	CK_2	CK_3	MJ_1	MJ_2	MJ_3
CRO_01G002080	0.188	0.165	0.168	0.134	0.178	0.327
CRO_01G002410	0.364	0.32	0.065	0	0.138	0.145
CRO_01G006870	0.342	0.97	0.614	0.361	0.217	0.379
CRO_01G009510	5.511	8.349	6.858	3.78	6.247	3.66
CRO_01G030270	0	0	0	0	0	0
CRO_02G004070	0.231	0.254	0.31	0.164	0.055	0.402
CRO_02G009730	0.111	0.586	0	0.738	0.632	0.774
CRO_02G015560	0	0	0.17	0	0	0
CRO_03G002600	0	0.092	0.047	0	0	0.052
CRO_03G021400	0	0	0	0	0	0
CRO_03G026340	48.799	48.984	50.869	29.915	31.649	26.789
CRO_04G001830	0	0	0	0.096	0	0.201
CRO_04G002230	0.205	0.723	0.368	0.195	0.429	0.327
CRO_04G002750	0	0	0	0	0	0
CRO_04G005750	0	0	0	0	0	0
CRO_04G005760	0	0	0	0	0	0
CRO_04G026220	0	0	0	0	0	0
CRO_04G032570	4.208	3.26	5.797	7.217	4.948	4.63
CRO_04G034560	39.667	46.898	56.32	85.785	59.788	79.167
CRO_05G004070	0.096	0.252	0.514	0.272	0.544	0.095
CRO_05G011230	0	0	0	0	0	0
CRO_05G028200	0	0	0	0	0	0
CRO_05G029750	6.998	5.67	4.566	4.431	3.671	4.281
CRO_05G029940	0.114	0.301	0.613	0.108	0.216	0
CRO_05G030340	0	0.048	0.049	0	0	0.055
CRO_06G005590	0.069	0.061	0.031	0.065	0.065	0.034
CRO_06G009500	3.431	3.435	2.226	2.022	1.404	2.829
CRO_06G018280	0.472	0.968	0.986	1.195	1.343	1.253
CRO_06G018290	0	0.742	0	0	0	0
CRO_06G030780	0.883	0.538	0.487	0.387	0.322	0.677
CRO_06G030790	0	0	0	0	0	0
CRO_07G007810	5.94	10.276	13.07	12.974	9.459	13.412
CRO_08G011590	0	0	0	0	0	0
CRO_08G031040	2.921	2.57	3.569	4.35	3.277	4.96
CRO_03G018360	133.096	111.984	99.604	164.765	160.765	163.044
CRO_03G030620	194.596	187.025	135.061	166.195	173.601	175.569
CRO_05G028780	1.481	2.027	2.36	2.97	4.023	3.361
CRO_02G001090	159.951	193.305	112.463	175.974	178.515	170.947
CRO_06G013360	482.573	595.868	424.794	505.907	583.847	522.186
CRO_05G015990	735.972	794.209	574.091	630.612	625.273	605.762
CRO_03G032340	199.872	233.008	131.189	220.302	354.093	226.186
CRO_01G006750	325.465	261.546	218.206	268.653	238.243	259.388
CRO_05G022310	75.575	86.357	75.759	91.973	91.139	86.618
CRO_03G030590	2.721	3.432	4.002	4.095	18.855	4.142
CRO_06G024560	72.279	62.834	87.553	55.597	65.757	53.928
CRO_04G013510	186.264	201.574	132.806	259.743	260.209	227.477
CRO_03G032330	104.281	122.123	102.535	238.39	267.102	241.26
CRO_03G031560	99.715	75.367	75.35	86.58	80.095	85.004
CRO_03G004950	392.687	304.645	298.812	330.505	294.002	325.969
CRO_03G003560	106.378	135.988	201.574	216.222	395.358	204.747
CRO_07G007680	200.223	171.937	154.773	191.594	182.377	191.642
CRO_03G030600	54.718	62.204	42.833	38.915	40.412	39.602
CRO_03G003150	383.163	434.503	253.766	396.266	399.835	395.089
CRO_01G008130	3.03	3.506	2.344	2.996	2.994	2.481
CRO_03G019430	440.238	572.891	321.711	1051.96	1231.37	1038.55
CRO_06G008460	30.526	37.761	24.517	45.5	43.994	42.027
