# Supplementary material for: Genome-Wide Survey of the Potential Function of CrLBDs in Catharanthus roseus MIA Biosynthesis
Source: Genes (Basel). 2024 Aug 29;15(9):1140. doi: 10.3390/genes15091140 (PMC11431567; doi:10.3390/genes15091140)
Supplement: Supplementary file 1 [file genes-15-01140-s001.zip › Supplemental Table S7.xlsx]

## Sheet: Sheet1
Table S7 Prediction of CrLBD transcription factor binding sites in different MIA gene promoters using PlantPAN4.0
name	Matrix ID	Family	Position	Strand	Similar Score	Hit Sequence	A. thaliana TF ID
7DLGT	TFmatrixID_1114	LOB; LBD	-346	-	0.99	atTCCGG	AT2G45410
	TFmatrixID_1117	LOB; LBD	-1131	+	0.87	cCGAAAagttagggc	AT1G06280
10HGO	TFmatrixID_0051	LOB; LBD	-927	+	0.97	atCCGGAtgt	AT2G42430
NMT	TFmatrixID_0051	LOB; LBD	-1840	-	0.97	gatTCCGGat	AT2G42430
	TFmatrixID_0051	LOB; LBD	-1838	+	0.99	ttCCGGAtaa	AT2G42430
	TFmatrixID_0303	LOB; LBD	-1625	-	0.99	taCCCGGatt	AT1G16530;AT1G31320;AT2G30130
	TFmatrixID_0304	LOB; LBD	-1815	+	1	aaatTGCGGg	AT1G16530;AT2G30130
	TFmatrixID_1114	LOB; LBD	-1839	-	0.99	atTCCGG	AT2G45410
	TFmatrixID_1114	LOB; LBD	-1836	+	0.97	CCGGAta	AT2G45410
	TFmatrixID_1114	LOB; LBD	-1622	+	0.96	CCGGAtt	AT2G45410
	TFmatrixID_1114	LOB; LBD	-987	-	0.96	aaTCCGG	AT2G45410
SLS2	TFmatrixID_0304	LOB; LBD	-1996	-	0.99	tCCGCAtctt	AT1G16530;AT2G30130
STR	TFmatrixID_1114	LOB; LBD	-1746	-	0.99	atTCCGG	AT2G45410
T16H1	TFmatrixID_0303	LOB; LBD	-1718	+	0.99	aatCCGGGta	AT1G16530;AT1G31320;AT2G30130
	TFmatrixID_1114	LOB; LBD	-1718	-	0.96	aaTCCGG	AT2G45410
T16H2	TFmatrixID_1114	LOB; LBD	-496	-	0.93	tgTCCGG	AT2G45410
TDC	TFmatrixID_0304	LOB; LBD	-735	-	0.99	aCCGCAtgtt	AT1G16530;AT2G30130
	TFmatrixID_1114	LOB; LBD	-1904	+	0.93	CCGGAga	AT2G45410
